# Supplementary material for: A look into the future of blockchain technology
Source: PLoS One. 2021 Nov 17;16(11):e0258995. doi: 10.1371/journal.pone.0258995 (PMC8598042; doi:10.1371/journal.pone.0258995)
Supplement: S1 Data — (XLSX) [file pone.0258995.s001.xlsx]

## Sheet: Round 1 Data
		1 - By 2030 in Europe, blockchain-based technologies will be commonly used and implemented to trace transactions to the financial statement and for other auditing purposes		2 - By 2030 in the European Union, most people and companies will have a degree of knowledge about what a blockchain-based system is and how does it work		3 - By 2030, the European Union will be a leader hub and an example for companies working with blockchain-based technologies, applications and usage		4 - By 2030 in the European Union, blockchain-based technologies will be widely used in order to increase security regarding transactions and data management as well as to reduce costs and duration of processes		5 - By 2030 in the European Union, challenges in terms of standards and governance, personal data protection and digital identity management will be solved in order to ensure fair and secure access to data stored on blockchain-based technology		6 - By 2030, regulations and directives made by the the European Union commission will foster the implementation, innovation and development of blockchain-based technologies and solutions		7 - By 2030 in the European Union, blockchain-based systems will not eliminate the need for financial intermediaries; they will create a substitution of traditional intermediaries that will require fewer regulations		8 - By 2030 in the European Union, blockchain entrepreneurship will be focused in designing financial credit services aiming at improving lending practices around efficiency, efficacy and security		9 - By 2030 in the European Union, companies that will digitize/ tokenize their assets via blockchain-based systems will have a competitive advantage and benefit from a higher growth that those who won't implement it		10 - By 2030 in the European Union, blockchain-based technologies will enhance credit systems reliability enabling them to adopt tamper proof algorithmic executions		11 - By 2030 in the European Union, blockchain-based technologies will enable startups and SMEs to have access to loans without the need to provide collaterals		12 - By 2030 in the European Union, blockchain-based technologies will allow to issue and transfer equity shares on the exchange’s private marketplace by replacing the current paper certificates system		13 - By 2030 in the European Union, ICOs will be commonly used as a way to finance a project, but they will be subject to strict regulations that will ask for many details, such as the code source, and the type of tokens issued		14 - By 2030 in the European Union, most transactions (e.g. payments, property exchanges) will be carried through blockchain-based systems to ensure reliability and transparency		15 - By 2030 in the European Union, most financial services providers will need to radically change their business model in order to adapt to the innovation brought by blockchain-based systems both in terms of infrastructure and service provided		16 - By 2030 in the European Union, major blockchain applications will be private, among consortiums and company agreements		17 - By 2030 in the European Union, public blockchains will remain for cryptocurrencies as a form of capital investment		18 - By 2030 in the European Union, thanks to blockchain-based systems, companies will have access to the digitization of their shares and will be allowed to issue tokenized bonds		19 - By 2030 in the European Union, blockchain tokens will allow more and more open-source projects to raise funds and support continued development by repaying the developers contributing to the project		20 - By 2030 in the European Union, smart contracts will be highly adopted for trust-less transactions in financial and economic markets, also extended to stocks, bonds, futures, loans, mortgages, property rights, intellectual property and other contracts
Job title/ Function	Please indicate the major country (or countries) in which you carry out your working activity	How likely is this scenario?	What impact can this potential scenario have?	How likely is this scenario?	What impact can this potential scenario have?	How likely is this scenario?	What impact can this potential scenario have?	How likely is this scenario?	What impact can this potential scenario have?	How likely is this scenario?	What impact can this potential scenario have?	How likely is this scenario?	What impact can this potential scenario have?	How likely is this scenario?	What impact can this potential scenario have?	How likely is this scenario?	What impact can this potential scenario have?	How likely is this scenario?	What impact can this potential scenario have?	How likely is this scenario?	What impact can this potential scenario have?	How likely is this scenario?	What impact can this potential scenario have?	How likely is this scenario?	What impact can this potential scenario have?	How likely is this scenario?	What impact can this potential scenario have?	How likely is this scenario?	What impact can this potential scenario have?	How likely is this scenario?	What impact can this potential scenario have?	How likely is this scenario?	What impact can this potential scenario have?	How likely is this scenario?	What impact can this potential scenario have?	How likely is this scenario?	What impact can this potential scenario have?	How likely is this scenario?	What impact can this potential scenario have?	How likely is this scenario?	What impact can this potential scenario have?
Entrepreneur	Spain	0.75	4	0.5	4	0.75	5	1	5	0.25	3	0.5	4	1	5	0.75	5	0.75	5	0.5	4	0.25	4	0.25	5	0.25	4	0.5	5	1	5	0.25	3	0	4	0.25	3	0.5	5	0.75	5
Academic	Italy	0.75	3	0.5	3	0.5	4	0.75	4	1	3	1	4	0.75	3	0.5	4	1	4	1	4	0.5	3	0.75	4	1	4	0.75	5	1	5	0.5	3	0.5	2	0.5	2	0.75	4	1	4
Academic	Netherlands	0.5	3	0.5	4	0.25	4	0.75	4	0.75	4	0.5	3	1	4	1	4	0.5	3	0.75	4	0.25	4	0.75	4	0.25	2	0.5	5	1	5	0.75	4	0.25	4	1	5	1	5	1	5
R&D	Spain	0.75	3	1	4	0.25	2	1	5	0.75	4	0.5	5	0.25	1	0.5	3	1	4	1	5	1	5	1	4	0.25	3	0.75	4	0.75	4	0.25	1	0.25	2	1	4	0.75	3	0.75	5
Developer	Italy	1	5	0.25	2	0.5	5	1	5	0.25	3	0.25	2	0.25	1	0.5	3	0.75	4	1	4	1	3	0.75	2	0.25	1	0.5	5	1	3	0	3	1	4	0.75	3	1	4	0.75	4
Consulting	France	0.5	4	0.25	5	0.5	3	0.75	5	0.75	5	1	5	0.25	3	0.25	3	0.25	2	0.25	4	0.5	3	0.25	5	0.25	4	0.25	4	0.75	3	1	5	0.25	3	0.25	3	0.5	3	0.5	3
Academic	Germany	1	5	0.25	3	0.25	2	1	5	1	5	0.5	3	0.25	2	1	5	1	5	0.25	2	0	1	1	5	0.75	4	1	5	1	5	0.5	3	0.5	2	1	5	1	5	1	5
Entrepreneur	Estonia	0.5	5	0.25	2	0.25	1	0.75	5	0.5	5	0.25	2	0.75	3	0.25	2	0.25	3	0.5	3	0.75	5	1	5	0.75	4	0.25	2	0.5	3	0.75	5	0.25	2	0.75	5	0.75	4	0.75	4
Consulting	Ukraine	0.25	5	0.25	2	0	3	1	5	0.5	4	1	5	0	1	0	1	1	5	0.5	3	0.75	5	1	4	1	5	1	5	0.5	3	0	5	0	1	0.75	4	1	4	1	5
Consulting	France	0.75	4	0.5	4	0.5	3	0.75	4	0.5	3	1	5	0.5	3	0.5	3	0.75	4	0.75	4	0.75	4	0.75	4	0.5	3	0.75	4	0.75	4	0.75	4	0.75	4	0.75	4	0.75	4	0.75	4
Entrepreneur	Italy	1	5	1	5	0.75	4	1	5	0.75	4	1	4	0.75	4	1	5	1	5	0.75	4	0.5	2	0.75	4	0.25	2	1	5	0.75	4	0.5	3	0	5	0.75	4	0.75	4	1	5
Developer	Italy	1	4	1	3	0.25	3	0.25	1	0.5	4	0.5	4	1	5	0.25	4	1	5	0.25	2	0	1	1	5	0.25	4	0.75	5	0.25	3	0	5	0.5	4	1	5	1	5	0.5	5
Entrepreneur	Spain	0.5	3	0.75	5	0.25	4	0.5	4	0.5	4	0.75	4	0.75	3	0.25	3	0.5	3	0.25	2	0.25	2	0.75	4	0.25	2	0.5	3	0.75	4	0.5	3	0.25	3	0.75	4	0.5	4	0.75	4
Academic	Italy	0.5	3	0.75	4	0.25	4	0.75	4	0.25	4	0.25	5	0.75	5	0.5	4	0.75	4	0.75	4	0	2	0.75	4	0.25	2	0.75	5	0.25	4	0.5	4	0.75	4	0.25	4	1	5	0.75	5
Academic	Germany	0.75	4	1	4	0.75	4	0.75	4	0.5	5	0.5	4	0.75	4	0.75	4	1	5	0.5	5	0.25	5	0.75	5	1	5	0.25	5	0.5	5	0.25	3	0.25	3	0.75	5	1	5	0.5	3
Business Development	France	0.75	5	0.75	4	0.75	4	0.75	4	0.75	4	0.75	4	0.5	4	0.75	4	1	5	1	5	1	4	0.75	4	0.75	4	0.75	4	0.75	4	0.5	4	0.5	3	0.75	4	0.75	4	0.75	4
Business Development	Italy	0.75	5	1	5	0.75	4	0.75	5	0.75	5	1	5	0.5	4	0.75	4	1	5	1	5	0.5	5	0.75	5	0.75	5	0.75	5	1	5	0.5	3	0.5	3	0.5	4	0.75	4	1	5
Lawyer	Italy	0.75	5	0.25	2	0.5	3	0.5	3	1	4	1	5	0.75	4	0.5	3	1	5	0.75	3	0.25	4	0	4	1	4	0.75	3	0.75	4	0.5	3	0.25	2	1	5	0.5	4	1	5
Entrepreneur	Belgium	0.75	4	0.75	4	0.5	3	0.75	4	0.75	4	0.5	3	0.75	4	0.75	4	0.75	4	0.75	4	0.75	4	0.75	4	0.75	4	0.75	4	0.75	4	0.25	2	0.5	3	0.75	4	0.75	4	0.75	4
Sales	Italy	0.75	3	0.75	4	0.75	4	0.75	4	1	5	0.5	4	0.5	4	0.75	4	0.75	5	0.25	3	0.75	4	0.75	4	0.75	4	0.5	3	0.25	3	1	4	0.75	4	0.75	3	0.75	4	1	5
Entrepreneur	Malta	0.75	4	0.25	3	0.5	4	0.75	4	0.75	4	1	5	0.5	3	0.25	3	1	5	0.5	4	0.5	4	0.75	4	0.5	4	0.75	4	0.75	4	0.25	3	0.5	3	0.75	4	1	4	1	5
Marketing	Germany	1	5	0.5	4	0.75	4	1	5	0.75	5	0.75	4	0.5	5	0.75	4	1	5	0.75	4	1	4	1	3	0.25	4	0.75	5	0.75	4	0.5	4	0.75	4	1	4	1	4	1	4
Developer	France	0.75	5	1	5	0.25	5	0.75	5	0.75	4	0.75	4	0.5	4	0.5	4	0.75	3	0.25	2	0.75	4	0.5	3	0.25	4	0.5	3	0.75	3	0.25	3	0.5	3	0.5	3	0.75	2	0.75	4
Sales	France	0.75	4	1	5	0.5	3	0.5	3	0.5	3	0.25	2	0.5	3	0.25	3	0.75	5	0.75	4	0.25	3	0.75	2	0.25	4	0.5	4	0.75	3	0.25	2	1	4	1	5	1	5	0.75	4
Consulting	France	0.75	4	0.75	5	0.25	5	0.5	2	0.75	5	0.25	1	1	5	0	1	1	5	0.25	2	0.5	2	1	5	1	5	1	5	1	5	0.5	3	0.25	2	1	5	1	5	1	5
R&D	France	0.75	3	0.5	3	0.25	4	0.75	5	0.5	3	1	5	0.75	2	0.25	1	0.75	5	0.5	3	0.75	5	0.5	2	0.75	5	1	5	0.5	5	1	2	0.5	3	0.5	4	0.75	5	0.75	5
Academic	Italy	0.75	4	0.5	3	0.75	4	0.5	3	0.5	3	0.75	4	0.75	4	0.75	4	0.75	4	0.75	4	0.75	4	1	5	0.5	3	0.75	4	0.75	4	0.5	3	0.5	3	0.75	4	0.75	4	0.75	4
Developer	France	0.75	5	0.25	5	0.25	4	0.25	3	0.25	5	0.75	4	0	2	0	1	0.25	3	0.25	3	0	5	0	3	0	3	0.25	5	1	5	1	3	0	1	0.25	5	0.5	5	0.75	5
Consulting	Portugal	0.75	4	0.25	2	0.25	2	0.75	4	0.25	1	0	1	1	5	0.75	5	0.5	3	0.75	3	0.25	4	0.75	5	1	5	0.75	5	0.5	3	0	1	1	5	0.5	3	1	5	0.5	3
Entrepreneur	United Kingdom	0.5	4	1	5	0.25	4	1	5	1	5	0.75	5	0.5	4	0.25	4	1	5	0.25	2	1	5	0.75	5	1	5	1	5	1	5	1	5	0.5	3	0.5	3	1	5	1	5
Entrepreneur	United Kingdom	1	5	1	5	0.75	4	1	5	0.75	5	0.5	3	0.25	2	0.25	1	0.75	4	0.75	4	0.25	3	1	4	0.5	3	1	4	0.5	4	0.25	3	0.5	3	1	4	0.75	5	1	5
Sales	France	0.5	3	0.75	2	0.25	2	0.75	2	0.25	4	0.25	2	0.75	4	0.25	2	0.75	3	0.25	2	0.25	4	0.25	3	0.75	2	0.25	5	0.75	4	0.25	1	0.5	2	0.5	2	0.5	4	0.75	4
Entrepreneur	Spain	0.5	5	0.75	5	0.25	3	0.5	4	0.25	3	0.25	3	0.25	3	0.25	3	0.5	3	0.25	3	0.25	3	0.25	2	0.25	3	0.5	4	0.75	4	0.5	3	0.25	3	0.75	4	0.75	4	0.5	5
R&D	Ukraine	0.5	2	0.5	3	0.25	2	0.25	2	0.25	4	0.25	4	0.5	2	0.75	4	0.75	5	0.5	3	0.25	2	0.25	4	0	1	0.25	5	0.25	2	0	5	0	1	1	4	0.5	2	0.5	4
Business Development	Denmark	0.25	4	0.25	2	0.25	2	0.75	4	0.75	3	0.5	3	0.25	2	1	4	1	3	1	4	1	4	1	3	0	2	0.75	3	0	3	1	1	0	1	0.75	4	1	2	1	3

## Sheet: Round 2 Data
1	2	3	4	5	6	7
PROBABILITY	PROBABILITY	PROBABILITY	PROBABILITY	PROBABILITY	PROBABILITY	PROBABILITY
0.25	0	0.75	0.25	0.25	0	1
0.25	0.75	1	1	0.5	0.5	1
1	0.75	0.25	1	0.25	0.75	0.75
0.25	0.25	0.75	0.75	0.5	0.25	1
0.5	1	0.75	0.75	0.75	1	1
0.25	0.25	0.25	0.5	0	0.75	0.25
0.75	0.75	0.5	0.75	0.5	0.25	1
0.25	0.5	0.5	0.25	0.25	0.25	0.5
0.25	0.25	0.25	0.75	0	0.25	0.5
0.75	1	0.5	0.75	0.75	1	1
0.75	0.75	0.75	0.25	0.5	0.25	1
0.25	0.5	0.25	0.25	0.25	0.5	0.75
0.75	0.75	0.5	1	0.75	0.75	0.5
0.25	0.75	0	0.75	0.25	0.75	0.75
1	1	0.75	0.25	0.25	0.25	1
0.5	0.75	0.75	0.75	0	0.25	0.75
1	1	0.5	0.75	0.75	0.5	0.75
0.5	0.75	0.75	0.75	0.25	0.25	0.5
0.25	0.5	0.75	0.25	0.5	1	0.5
0.75	0.25	0.5	0.75	0.25	0.25	0.5
0.25	1	0.5	0.75	0.5	0.5	0.75
0.25	0.75	0.25	0.75	0.75	0.75	1
0.25	0.75	0.5	0.25	0	0.75	0.75
0.75	0.75	0.25	0.25	0.25	0.25	1
0.25	0.5	0.75	1	0.5	0.25	0.75
0.5	0.25	1	1	0.5	1	1
0.25	1	0.25	0.75	0.5	0.25	1
0.25	1	0.75	0.75	0.25	1	0.25
